# Supplementary material for: Orthogonal inducible control of Cas13 circuits enables programmable RNA regulation in mammalian cells
Source: Nat Commun. 2024 Feb 21;15:1572. doi: 10.1038/s41467-024-45795-x (PMC10881482; doi:10.1038/s41467-024-45795-x)
Supplement: Supplementary file 4 — Source Data [file 41467_2024_45795_MOESM4_ESM.xlsx]

## Sheet: Fig. 1d
		iRFP MFI								mCherry MFI
		-GA			+GA					-GA			+GA
mCherry-targeting gRNA	88	48963	38174	37472	32063	32438	30541			18907	15089	14919	4810	4895	4587
	177	38921	39838	37648	37913	42030	37873			41767	41036	39467	19495	21129	18788
	384	31201	32050	29941	28541	29293	27350			8305	8297	8057	5116	5131	4803
	456	36305	37544	35604	37621	40352	36107			37944	35755	35635	30795	32985	30631
	559	35005	36737	33276	16052	16251	15951			22697	22945	20865	2929	2940	2910
	565	33237	34590	31065	15599	16129	15494			20406	20279	18270	3108	3237	3004
	583	38239	37113	36033	27218	27025	27947			18462	18283	18117	8999	8667	8778
	655	41958	40997	42016	36866	37770	34372			34086	31999	32978	13451	13654	12548
	684	43527	41146	44459	36893	37039	35312			29026	26803	29312	20106	20213	19139
	747	47384	50543	56695	45488	53389	64722			52253	54607	59826	44340	50744	60293
	769	38740	41254	41950	44518	39887	41084			37251	39774	40744	24328	21585	22426
	795	27118	29745	31515	32827	33324	33524			29391	30055	33073	36299	36948	39826
	807	32813	35585	35169	32795	31994	33198			28622	32182	31455	26205	25514	26845
	903	34222	36003	35379	36268	34879	34686			38745	39566	39123	22607	21663	21738
	149	32573	35211	33606	32823	33184	31347			33990	36418	34564	30187	30464	29701
	180	36062	39068	36795	34098	33491	33840			34913	38926	34733	13459	13064	13905
	215	30693	32694	31540	31348	30479	31373			27437	29121	26848	26224	24562	25360
	263	32727	35286	34556	25738	25886	25403			25316	27493	26944	5251	5369	5142
	317	35769	36836	35745	35891	34624	34558			40621	42891	41641	35989	35149	35948
	340	36217	38931	46804	44027	35617	36257			33781	35637	42229	31624	25933	25907
	404	32369	33344	42097	33461	33089	34476			16155	16440	21180	10736	10462	11092
	473	34154	35545	39125	36185	42682	44079			39798	42399	45371	48798	55880	55342
	507	26914	29599	31242	24335	26895	25126			17326	19633	20918	5172	5774	5179
	576	22075	24877	24618	17754	18873	17415			6535	7586	7764	4159	4308	3944
	721	32901	37331	37022	38408	39423	36692			34585	38425	38337	43815	45826	41282
	755	32513	35397	38269	39440	41695	37749			33176	35920	39841	40217	41882	37437
	848	36289	46280	42506	46308	41896	50135			38653	47793	45621	33493	31139	34048

## Sheet: Fig. 1e
		iRFP MFI							mCherry MFI
		-GA			+GA				-GA			+GA
N-GAI/GID-C	88	36273	36857	36638	28083	27395	27423		12085	12203	12556	4404	4347	4280
	177	42579	45929	43117	44938	41548	41319		34573	36522	35237	19191	17992	17914
	180	41892	41615	42491	39027	38949	38736		31898	31779	33458	14171	13973	13731
	263	54476	55506	51115	36213	35954	34238		41286	42998	39047	9707	9385	9019
	507	53078	62485	46737	41754	34288	33069		46813	54765	41883	6629	5419	5266
	559	38365	40430	38444	16615	16603	16383		21540	23020	21863	3085	3115	3014
	565	38365	38646	36425	16272	15713	16537		18450	19032	17744	3364	3218	3388
	655	60316	50493	41804	36869	33642	32969		37827	32761	28411	8883	7998	8007
	769	8761	44008	43251	43924	45328	45377		8146	38238	38752	18812	19243	19305
	903	43311	45318	45017	41752	41018	41808		36486	38217	38769	8944	8902	8911
N-GID/GAI-C	88	48963	38174	37472	32063	32438	30541		18907	15089	14919	4810	4895	4587
	177	38921	39838	37648	37913	42030	37873		41767	41036	39467	19495	21129	18788
	180	36062	39068	36795	34098	33491	33840		34913	38926	34733	13459	13064	13905
	263	32727	35286	34556	25738	25886	25403		25316	27493	26944	5251	5369	5142
	507	26914	29599	31242	24335	26895	25126		17326	19633	20918	5172	5774	5179
	559	35005	36737	33276	16052	16251	15951		22697	22945	20865	2929	2940	2910
	565	33237	34590	31065	15599	16129	15494		20406	20279	18270	3108	3237	3004
	655	41958	40997	42016	36866	37770	34372		34086	31999	32978	13451	13654	12548
	769	38740	41254	41950	44518	39887	41084		37251	39774	40744	24328	21585	22426
	903	34222	36003	35379	36268	34879	34686		38745	39566	39123	22607	21663	21738

## Sheet: Fig. 1f
	iRFP MFI							mCherry MFI							viability
	-GA			+GA				-GA			+GA				-GA			+GA
N-NES + C-2xNLS	38319	53997	33867	29539	30192	30025		31495	42375	27192	7313	6989	7279		88.5	80.8	89.4	94.9	93.8	94.2
N-NES + C-2x*NLS	34897	46735	34318	32019	33897	37347		27647	37851	27673	9750	9912	10730		87.3	84.9	88.9	93.9	90.3	91.5
N-NES + C-NLS	37956	46836	34954	27000	30577	32879		27588	26853	24607	4810	6589	6970		89.7	76.2	87.7	82.6	93.7	94
N-2xNES + C-2xNLS	36874	35104	36953	30361	27092	32148		29791	26070	28607	5214	5732	6909		81.4	85.7	81.9	82.9	94.4	91.7
N-2xNES + C-2x*NLS	29470	42623	55443	33111	4930	26921		20300	34894	31855	6355	677	6498		65	88.9	69.5	78.5	96.9	82.3
N-2xNES + C-NLS	51934	41572	30353	30853	29377	26322		29740	32857	21266	5253	4915	4927		72.1	90.7	80.1	81.2	79.9	82.1
N-NLS + C-NLS	32053	37966	38146	25293	16505	16982		17393	19356	19260	3488	2429	2935		82.1	73.8	82.3	89.3	81.1	90.6

## Sheet: Fig. 2a
		iRFP MFI								mCherry MFI								viability
		-GA			+GA					-GA			+GA					-GA			+GA
	GA inducible split Cas13d	16487	15749	16778	18987	18990	19266			22810	23106	24082	6433	8670	6207			95.8 %	95.7 %	94.5 %	97.2 %	96.4 %	95.7 %
	m+I only	15151	17321	16990						19912	20362	21256						92.6 %	93.5 %	93.8 %					8052021

## Sheet: Fig. 2b
		day 0 GA			day 1 GA						day 2 GA			day 3 GA						RV day 1									RV day 2			RV day 3						RV day 4			RV day 5						RV day 6
HLA+ (%)	b2m gRNA	98.4 %	98.5 %	97.7 %	36.4 %	35.0 %	31.8 %		HLA+ (%)	b2m gRNA	11.7	11.8	15.5	9.42	9.66	9.89		HLA+ (%)	b2m gRNA	12.5	10.3	9.97					HLA+ (%)	b2m gRNA	10.5	11.2	11.8	31.6	36.6	39.9		HLA+ (%)	b2m gRNA	96.4	96.8	97.1	96.9	96.9	96.2		HLA+ (%)	b2m gRNA	97.6	97.5	97.1
	NT gRNA	98.0 %	98.1 %	98.3 %	98.2 %	98.1 %	97.7 %			NT gRNA	97.9	98.5	98	98.6	98.6	98.2			NT gRNA	98.4	98.3	98.3						NT gRNA	98.6	98.4	98.1	98.9	98.6	98.7			NT gRNA	99.2	99.1	98.8	97.5	97.5	97.3			NT gRNA	97.3	97.5	97.3
iRFP MFI	b2m gRNA	2309	4455	2498	1731	1518	1802		iRFP		1434	1282	1694	1280	1422	1764		iRFP		2420	2270	2209					iRFP		1881	2169	2036	1501	1950	2238		iRFP		4409	4097	4047	3268	3633	3598		iRFP		3492	3269	3734
	NT gRNA	1992	2076	1857	1535	1850	2207				1347	1382	1702	1739	1782	1848				2147	2378	2503							1681	2157	1876	1521	1750	2094				6002	5691	4754	3944	3798	3730				3920	3987	4082
BFP MFI	b2m gRNA	4636	4978	4847	4029	3719	3693		BFP		4142	3821	4809	3798	3573	3771		BFP		3858	3330	3198					BFP		3393	3609	3800	3385	3630	3642		BFP		8772	7704	8401	7082	7684	7393		BFP		8133	6772	8538
	NT gRNA	4995	4597	4234	4012	4584	4982				3951	3900	4517	4669	4204	4473				3855	3746	3948							3552	3636	3672	3185	3469	3763				9310	8860	9266	8429	8049	7973				9258	9569	9544
GFP MFI	b2m gRNA	53215	61554	52857	47468	43537	48293		GFP		45230	43599	52575	42718	42746	44025		GFP		41504	37070	37947					GFP		38747	42131	42198	33443	37828	38305		GFP		77421	75179	74289	66384	72464	70195		GFP		68531	62191	71215
	NT gRNA	59168	57846	55709	52853	56990	59738				49329	51560	56797	58796	56601	55167				46334	47634	49287							44039	50269	47938	38195	41560	44775				97493	93823	87905	87199	83791	82138				86931	88271	90780

## Sheet: Fig. 2d
	B4GALNT					B2M					CD46
CD46 gRNA	0.95	0.75	0.71		CD46 gRNA	0.97	0.95	0.81		CD46 gRNA	0.48	0.43	0.37	0.00467034	"+GA"
B2M gRNA	0.78	1.11	0.81		B2M gRNA	0.29	0.36	0.27	0.0183036	B2M gRNA	0.72	0.74	0.86
B4GALNT gRNA	0.33	0.33	0.48	0.00226418	B4GALNT gRNA	0.59	1.08	0.97		B4GALNT gRNA	0.57	0.92	0.88
guide array+	0.34	0.37	0.34	0.000157187	guide array+	0.28	0.29	0.32	0.0162812	guide array+	0.47	0.4	0.48	0.00506913
guide array	0.84	0.74	0.77		guide array	0.65	1.09	0.75		guide array	0.92	1.16	0.86		"-GA"
						ntgRNA-GA			ntgRNA+GA			gRNA array -GA			gRNA array +GA			b4galnt gRNA-GA			b4galnt gRNA+GA			b2m gRNA-GA			b2m gRNA+GA			CD46 gRNA-GA			CD46 gRNA+GA
Raw Ct Values		B4GALNT expression	30.51	32.71	30.46	30.72	29.68	30.67	30.25	30.7	31.32	31.92	32.69	30.84	31.22	31.1	32.73	30.8	30.71	31.26	32.76	31.66	31.65	31.14	30.93	30.74	30.58	30.45	30.79	32.43	31.51	29.77	30.09	30.64	30.11
			30.59	31.48	30.29	31.47	30.02	30.57	30.53	30.85	30.82	31.18	31.33	31.28	31.52	31	31.98	30.66	30.33	30.42	31.63	32.74	31.52	30.9	30.88	30.79	30.14	30.55	30.27	30.95	30.98	29.91	30.14	30.82	30.77
			30.21	31.88	30.33	31.59	30.21	30.6	30.14	31.28	31.17	31.56	31.53	30.57	31.12	30.76	31.42	30.97	30.44	30.67	31.69	32.18	31.15	31.58	31.03	31.04	30.5	30.44	30.87	30.55	31.22	30	29.91	30.91	30.19
		B2M expression	22.63	23.23	21.9	22.46	21.6	22.31	22	22.5	22.42	23.48	22.78	22.66	23.17	22.92	23.86	22.21	21.96	22.21	22.86	22.12	22.04	22.54	22.66	22.84	23.51	23.77	23.85	22.22	22.28	21.54	21.71	22	21.83
			22.67	23.25	21.97	23.07	21.66	22.42	22.09	22.55	22.44	23.52	22.84	22.76	23.28	23.02	23.86	22.43	22.09	22.34	23.06	22.17	22.16	22.6	22.72	22.91	23.54	23.81	23.99	22.3	22.31	21.62	21.74	22.25	21.89
			22.72	23.42	21.97	22.96	21.65	22.33	22.05	22.52	22.43	23.5	22.85	22.72	23.32	22.99	23.83	22.24	22.1	22.3	22.77	22.22	22.15	22.59	22.7	22.91	23.54	23.84	23.98	22.19	22.42	21.59	21.74	22.19	21.86
		CD46 expression	26.91	28.82	26.16	26.76	25.86	26.71	26.53	27.42	27.03	27.72	27.21	27.13	26.87	26.87	27.6	26.5	26.19	26.53	27.24	26.86	26.63	26.67	26.99	27.03	26.59	27.11	26.54	26.65	26.78	25.86	27.01	27.61	27.3
			26.97	28.78	26.23	26.64	26.01	26.91	26.89	27.6	26.82	27.66	27.19	27.42	27.01	26.96	27.64	26.56	26.19	26.49	27.34	26.74	26.51	26.64	27.17	27.25	26.66	27.21	26.71	26.84	26.89	25.94	27.29	27.79	27.55
			27.1	28.68	26.45	27.04	26	26.92	26.67	27.5	26.99	27.89	27.42	27.09	26.94	26.95	27.76	26.48	26.12	26.78	27.49	26.84	26.85	26.65	27.05	27.53	26.65	27.22	26.74	26.81	26.81	25.99	27.11	27.68	27.31
		GAPDH	19.9	23.13	19.56	20.5	19.57	20.52	20.05	20.51	20.94	20.63	20.92	20.43	19.48	19.21	20.22	20.26	19.81	20.23	20.18	20.33	20.14	19.95	20.81	20.43	19.72	20.23	19.95	20.24	20.64	19.25	19.75	20.03	19.63
			20.1	23.2	19.7	20.57	19.74	20.57	20.13	20.59	21.64	20.85	21.15	20.58	19.64	19.55	20.42	20.32	19.85	20.19	20.19	20.31	20.19	20.15	21.01	20.71	19.95	20.59	20.27	20.45	20.87	19.52	19.87	20.3	19.81
			20.04	23.45	19.68	20.63	19.74	20.63	20.13	20.58	24.15	20.79	21.11	20.58	19.6	19.26	20.33	20.61	20.04	20.32	20.43	20.61	20.28	20.19	21.03	20.7	19.97	20.59	20.3	20.44	20.79	19.57	19.83	20.31	19.63

## Sheet: Fig. 2e
N2A cells	iRFP MFI								mCherry MFI
	-GA			+GA					-GA			+GA
GA-d	30596	30891	32338	21844	22499	23497			22040	22956	26318	3165	3275	3553

## Sheet: Fig. 2f
	Jurkat cells	iRFP MFI
	GA-d	9157	8804	9117	8970	8908	8944	4920	4904	4961	4825	4904	4811
		mCherry MFI
	GA-d	22008	21116	22594	21543	21586	22210	4153	3904	4011	3856	3977	3907

## Sheet: Fig. 2g
Sample:	;ive | Freq. of Parent	;ive | Mean (YL1-A)	;ive/BFP+ | Freq. of Parent	;ive/BFP+ | Mean (YL1-A)	;ive/BFP+/CD46 | Freq. of Parent	;ive/CD46 | Freq. of Parent	;ive/iRFP+ | Freq. of Parent	;ive/iRFP+ | Mean (YL1-A)	;ive/iRFP+/CD46 | Freq. of Parent	;ive/Q1: VL1-A- , RL2-A+ | Freq. of Parent	;ive/Q1: VL1-A- , RL2-A+ | Mean (YL1-A)	;ive/Q1: VL1-A- , RL2-A+/CD46 | Freq. of Parent	;ive/Q2: VL1-A+ , RL2-A+ | Freq. of Parent	;ive/Q2: VL1-A+ , RL2-A+ | Mean (YL1-A)	;ive/Q2: VL1-A+ , RL2-A+/CD46 | Freq. of Parent	;ive/Q3: VL1-A+ , RL2-A- | Freq. of Parent	;ive/Q3: VL1-A+ , RL2-A- | Mean (YL1-A)	;ive/Q3: VL1-A+ , RL2-A-/CD46 | Freq. of Parent	;ive/Q4: VL1-A- , RL2-A- | Freq. of Parent	;ive/Q4: VL1-A- , RL2-A- | Mean (YL1-A)	;ive/Q4: VL1-A- , RL2-A-/CD46 | Freq. of Parent
+GA	72.7	1127	39.5	1131	70.6	77.8	17.9	1286	71.8	6.22	1268	86	8.92	1335	59.5	30.1	1066	73.7	54.8	1110	82.1
	73.3	1119	39.5	1035	70.4	77.6	17.9	1259	71.1	6.09	1772	87.3	9.02	964	57.9	30	1052	73.9	54.9	1109	81.7
	74.4	1091	38.7	1042	70.5	77.5	17.5	1094	71.8	6.09	1271	87.1	8.6	946	59.2	29.6	1063	73.5	55.7	1109	81.4
-GA	74.6	1201	39.7	1284	84.4	82.8	17.9	1510	87	5.94	1518	86.7	8.91	1594	87.2	30.1	1191	83.6	55	1108	81.2
	73.7	1177	39.6	1254	85.1	83.5	18.5	1347	86.7	5.95	1292	86.4	9.62	1409	87.5	29.4	1199	84.2	55.1	1113	82.1
	72.4	1187	39.5	1251	85.1	83.6	18.9	1373	88	6.4	1390	88.2	9.64	1393	88.2	29.2	1204	84	54.8	1119	82
	YL1=CD46
	RL2=iRFP
	VL1=BFP

## Sheet: Fig. 3a
		iRFP MFI								mCherry MFI
		-			+inducer					-			+inducer												-			+inducer
	Dano off	52814	43914	49216	57242	55582	61705			12266	9615	10249	46624	45918	53545										10222021
	Dano on	24713	26367	26321	24388	24885	21761			17624	19500	21258	7554	8100	6903										30821
	ERT2	34769	32303	33377	28882	29878	28037			18914	17066	18786	4775	5502	6591
	ABA	64938	62042	63361	66220	65231	67939			46789	40945	41981	17090	17498	18544										22023

[truncated: 25 more sheets: Fig. 3b, Fig. 4a, Fig. 4b, Fig. 5b, Fig. 5c, Fig. 5e&f, Fig. 6b, Fig. 6c, Fig. 6d, S Fig. 2, S Fig. 4, S Fig. 5, S Fig. 6, S Fig. 7, S Fig. 8, S Fig. 9, S Fig. 10, S Fig. 11, S Fig. 12, S Fig. 13 …]
